# Supplementary material for: Synchronous Head and Neck Cancer and Superficial Esophageal Squamous Cell Neoplasm: Endoscopic Treatment or No Treatment for the Superficial Esophageal Neoplasm
Source: Cancers (Basel). 2023 Feb 8;15(4):1079. doi: 10.3390/cancers15041079 (PMC9954443; doi:10.3390/cancers15041079)
Supplement: Supplementary file 1 [file cancers-15-01079-s001.zip]

Archive with 1 entries (1 files):
- cancers-2179811-supplementary.pdf
